# Supplementary material for: High Baseline Neutrophil-to-Lymphocyte Ratio Could Serve as a Biomarker for Tumor Necrosis Factor-Alpha Blockers and Their Discontinuation in Patients with Ankylosing Spondylitis
Source: Pharmaceuticals (Basel). 2023 Mar 1;16(3):379. doi: 10.3390/ph16030379 (PMC10055887; doi:10.3390/ph16030379)
Supplement: Supplementary file 1 [file pharmaceuticals-16-00379-s001.zip]

Archive with 4 entries (4 files):
- Supplmentary materials/Supplementary Figure 1.tif
- Supplmentary materials/Supplementary Table 1.pdf
- Supplmentary materials/Supplementary Table 2.pdf
- Supplmentary materials/Supplementary Table 3.pdf
